# Supplementary material for: The impact of aortic root rotation on the position of the fibrous trigones on the mitral annulus
Source: Interdiscip Cardiovasc Thorac Surg. 2025 Feb 27;40(3):ivaf047. doi: 10.1093/icvts/ivaf047 (PMC11951097; doi:10.1093/icvts/ivaf047)
Supplement: ivaf047_Supplementary_Data [file ivaf047_supplementary_data.zip]

Archive with 3 entries (3 files):
- CORRECT_Supplementary_material.docx
- ivaf047_Supplementary_Data.zip
- CORRECT_Supplementary_material.zip
